# Supplementary material for: A High-Fidelity Artificial Urological System for the Quantitative Assessment of Endoscopic Skills
Source: J Funct Biomater. 2022 Dec 16;13(4):301. doi: 10.3390/jfb13040301 (PMC9784860; doi:10.3390/jfb13040301)
Supplement: Supplementary file 1 [file jfb-13-00301-s001.zip]

Archive with 5 entries (3 files):
- jfb-2077881-supplementary/
- jfb-2077881-supplementary/subm2/
- jfb-2077881-supplementary/subm2/jfb-Video S1.mp4
- jfb-2077881-supplementary/subm2/jfb-Video S2.mp4
- jfb-2077881-supplementary/subm2/jfb-Video S3.mp4
